# Supplementary material for: Early Auditory Temporal Processing Deficit in Children with Autism Spectrum Disorder: The Research Domain Criteria Framework
Source: Brain Sci. 2024 Sep 3;14(9):896. doi: 10.3390/brainsci14090896 (PMC11430892; doi:10.3390/brainsci14090896)
Supplement: Supplementary file 1 [file brainsci-14-00896-s001.zip]

Archive with 1 entries (1 files):
- brainsci-3082757-supplementary.pdf
